# Supplementary material for: Deep mutational scanning of the RNase III-like domain in Trypanosoma brucei RNA editing protein KREPB4
Source: Front Cell Infect Microbiol. 2024 Apr 8;14:1381155. doi: 10.3389/fcimb.2024.1381155 (PMC11033214; doi:10.3389/fcimb.2024.1381155)
Supplement: Supplementary file 12 [file DataSheet_3.xlsx]

## Sheet: B4 CN
PLUS TET
Time	[ ]/ml	[ ] Log10/ml
0	75000	4.87506
1	951200	5.97827
2	21537500	7.3332
3	319786250	8.50486
4	4549193500	9.65793
5	5.64485e+10	10.7517
MINUS TET
Time	[ ]/ml	[ ] Log10/ml
0	75000	4.87506
1	1014000	6.00604
2	20615000	7.31418
3	9.27297e+07	7.96722
4	8.38994e+07	7.92376
5	1.20914e+08	8.08248

## Sheet: B4 WT
PLUS TET
Time	[ ]/ml	[ ] Log10/ml
0	75000	4.87506
1	964400	5.98426
2	18872700	7.27583
3	305771522	8.4854
4	4.30092e+09	9.63356
5	5.68151e+10	10.7545
MINUS TET
Time	[ ]/ml	[ ] Log10/ml
0	75000	4.87506
1	860400	5.9347
2	19145280	7.28206
3	3.13953e+08	8.49687
4	4.64286e+09	9.66679
5	7.9892e+10	10.9025

## Sheet: B4 R174H
PLUS TET
Time	[ ]/ml	[ ] Log10/ml
0	75000	4.87506
1	893600	5.95114
2	17886960	7.25254
3	317520000	8.50177
4	3309955488	9.51982
5	3.8491e+10	10.5854
MINUS TET
Time	[ ]/ml	[ ] Log10/ml
0	75000	4.87506
1	870800	5.93992
2	20086080	7.3029
3	3.37992e+08	8.52891
4	3.48695e+09	9.54245
5	4.64422e+10	10.6669

## Sheet: B4 V194D
PLUS TET
Time	[ ]/ml	[ ] Log10/ml
0	75000	4.87506
1	1042000	6.01787
2	12093000	7.08253
3	221221280	8.34483
4	3189649680	9.50374
5	42289124256	10.6262
MINUS TET
Time	[ ]/ml	[ ] Log10/ml
0	75000	4.87506
1	1017000	6.00732
2	13608000	7.13379
3	208396800	8.31889
4	847697400	8.92824
5	955966050	8.98044

## Sheet: B4 F207V
PLUS TET
Time	[ ]/ml	[ ] Log10/ml
0	75000	4.87506
1	897200	5.95289
2	17745840	7.2491
3	238963200	8.37833
4	3.57792e+09	9.55363
5	6.51401e+10	10.8138
MINUS TET
Time	[ ]/ml	[ ] Log10/ml
0	75000	4.87506
1	892800	5.95075
2	17757600	7.24938
3	350918400	8.54521
4	965260800	8.98464
5	1482230400	9.17092

## Sheet: B4 K211I
PLUS TET
Time	[ ]/ml	[ ] Log10/ml
0	75000	4.87506
1	1161000	6.06483
2	16921800	7.22845
3	381222450	8.58118
4	3.95367e+09	9.597
5	5.17764e+10	10.7141
MINUS TET
Time	[ ]/ml	[ ] Log10/ml
0	75000	4.87506
1	830400	5.91929
2	16716600	7.22315
3	340548000	8.53218
4	1.13039e+09	9.05323
5	1.4011e+09	9.14647

## Sheet: B4 G216A
PLUS TET
Time	[ ]/ml	[ ] Log10/ml
0	75000	4.87506
1	482400	5.68341
2	5921280	6.77242
3	1.06291e+08	8.0265
4	1535846400	9.18635
5	2.28124e+10	10.3582
MINUS TET
Time	[ ]/ml	[ ] Log10/ml
0	75000	4.87506
1	404000	5.60638
2	4959360	6.69543
3	7.65936e+07	7.88419
4	3.81024e+08	8.58095
5	4.43329e+08	8.64673

## Sheet: B4 P230T
PLUS TET
Time	[ ]/ml	[ ] Log10/ml
0	75000	4.87506
1	744000	5.87157
2	9020000	6.95521
3	158880000	8.20107
4	2223936000	9.34712
5	29749420800	10.4735
MINUS TET
Time	[ ]/ml	[ ] Log10/ml
0	75000	4.87506
1	744000	5.87157
2	9336000	6.97016
3	141240000	8.14996
4	721800000	8.85842
5	831600000	8.91991

## Sheet: B4 I233V
PLUS TET
Time	[ ]/ml	[ ] Log10/ml
0	75000	4.87506
1	1020000	6.0086
2	20748800	7.31699
3	408584960	8.61128
4	4.34003e+09	9.63749
5	7.10955e+10	10.8518
MINUS TET
Time	[ ]/ml	[ ] Log10/ml
0	75000	4.87506
1	912400	5.96019
2	18962500	7.2779
3	3.6924e+08	8.56731
4	1223951040	9.08776
5	1.74722e+09	9.24235
