# Supplementary material for: Deep mutational scanning of the RNase III-like domain in Trypanosoma brucei RNA editing protein KREPB4
Source: Front Cell Infect Microbiol. 2024 Apr 8;14:1381155. doi: 10.3389/fcimb.2024.1381155 (PMC11033214; doi:10.3389/fcimb.2024.1381155)
Supplement: Supplementary file 13 [file DataSheet_4.xlsx]

## Sheet: B4 CN
PLUS TET
Time	[ ]/ml	[ ] Log10/ml
0	1000000	6
2	10710000	7.02979
4	1.18021e+08	8.07196
6	1077072700	9.03225
8	10801858650	10.0335
10	149696745000	11.1752
MINUS TET
Time	[ ]/ml	[ ] Log10/ml
0	1000000	6
2	8878000	6.94832
4	88440000	7.94665
6	586432000	8.76822
8	2414649600	9.38285
10	7.582e+09	9.87978

## Sheet: B4 WT
PLUS TET
Time	[ ]/ml	[ ] Log10/ml
0	1000000	6
2	10330000	7.0141
4	1.29677e+08	8.11286
6	1267950600	9.1031
8	1.2819e+10	10.1079
10	1.78776e+11	11.2523
MINUS TET
Time	[ ]/ml	[ ] Log10/ml
0	1000000	6
2	10030000	7.0013
4	125600000	8.09899
6	1228122000	9.08924
8	12395565000	10.0933
10	172345036500	11.2364

## Sheet: B4 R174H
PLUS TET
Time	[ ]/ml	[ ] Log10/ml
0	1000000	6
2	12630000	7.1014
4	177786000	8.2499	8.2499
6	2783932200	9.44466
8	3.91612e+10	10.5929
10	554895782280	11.7442
MINUS TET
Time	[ ]/ml	[ ] Log10/ml
0	1000000	6
2	12580000	7.09968
4	177030000	8.24805
6	2576070000	9.41096
8	42968847600	10.6332
10	502047706230	11.7007

## Sheet: B4 V194D
PLUS TET
Time	[ ]/ml	[ ] Log10/ml
0	1000000	6
1	11630000	7.06558
2	153236000	8.18536
3	1356901274	9.13255
4	1.34122e+10	10.1275
5	156869602560	11.1955
MINUS TET
Time	[ ]/ml	[ ] Log10/ml
0	1000000	6
1	11570000	7.06333
2	129108000	8.11095
3	1199698472	9.07907
4	9397239576	9.973
5	118304301720	11.073

## Sheet: B4 F207V
PLUS TET
Time	[ ]/ml	[ ] Log10/ml
0	1000000	6
2	11130000	7.0465
4	146853000	8.16688
6	1105248900	9.04346
8	1.17674e+10	10.0707
10	1.43713e+11	11.1575
MINUS TET
Time	[ ]/ml	[ ] Log10/ml
0	1000000	6
2	11460000	7.05918
4	145360000	8.16244
6	682333697	8.834
8	3956781040	9.59734
10	1482230400	9.17092

## Sheet: B4 K211I
PLUS TET
Time	[ ]/ml	[ ] Log10/ml
0	1000000	6
2	13100000	7.11727
4	189819000	8.27834
6	1665902337	9.22165
8	1.84546e+10	10.2661
10	2.4586e+11	11.3907
MINUS TET
Time	[ ]/ml	[ ] Log10/ml
0	1000000	6
2	15890000	7.20112
4	218466000	8.33938
6	1711699240	9.23343
8	2.00125e+10	10.3013
10	2.65443e+11	11.424

## Sheet: B4 G216A
PLUS TET
Time	[ ]/ml	[ ] Log10/ml
0	1000000	6
2	9869000	6.99427
4	1.22783e+08	8.08914
6	1219474032	9.08617
8	1.23849e+10	10.0929
10	177240343392	11.2486
MINUS TET
Time	[ ]/ml	[ ] Log10/ml
0	1000000	6
2	9586000	6.98164
4	126779800	8.10305
6	1286134080	9.10929
8	1.43323e+10	10.1563
10	1.57784e+11	11.1981

## Sheet: B4 P230T
PLUS TET
Time	[ ]/ml	[ ] Log10/ml
0	1000000	6
2	13200000	7.12057
4	195096000	8.29025
6	1597822612	9.20353
8	1.70133e+10	10.2308
10	2.55643e+11	11.4076
MINUS TET
Time	[ ]/ml	[ ] Log10/ml
0	1000000	6
2	12420000	7.09412
4	207700000	8.31744
6	1428561774	9.1549
8	15004102176	10.1762
10	2.33679e+11	11.3686

## Sheet: B4 I233V
PLUS TET
Time	[ ]/ml	[ ] Log10/ml
0	1000000	6
2	11050000	7.04336
4	132534000	8.12233
6	1004771200	9.00207
8	9478778400	9.97675
10	111238616034	11.0463
MINUS TET
Time	[ ]/ml	[ ] Log10/ml
S	1000000	6
2	11050000	7.04336
4	144300000	8.15927
6	955308872	8.98014
8	6.11369e+09	9.7863
10	7.26549e+10	10.8613
