# Supplementary material for: Deep mutational scanning of the RNase III-like domain in Trypanosoma brucei RNA editing protein KREPB4
Source: Front Cell Infect Microbiol. 2024 Apr 8;14:1381155. doi: 10.3389/fcimb.2024.1381155 (PMC11033214; doi:10.3389/fcimb.2024.1381155)
Supplement: Supplementary file 14 [file Table_1.xlsx]

## Sheet: single_subs
WT_sequence	library.position	protein.residue	original_residue	substitution	fitness_score	se	z	pvalue	site_label	mutation	site_substitution	fitness_effect	label	Conservation_score	FusDrop pDP	AlphaFold pLDDT	site_mean
Ala	1	167	Ala167	Glu	-1.42344	0.227173	-6.26589	7.21e-06	A167	E	A167E	DETRIMENTAL	A167E	0.4	0.3407	97.2251	-0.331354
Ala	1	167	Ala167	Val	0.15852	0.0523028	3.03081	0.00249274	A167	V	A167V	NO	NA	0.4	0.3407	97.2251
Ala	1	167	Ala167	Thr	0.270862	0.0935107	2.89659	0.00382116	A167	T	A167T	NO	NA	0.4	0.3407	97.2251
Arg	2	168	Arg168	Leu	-0.621432	0.0816865	-7.60752	8.18e-09	R168	L	R168L	DETRIMENTAL	R168L	0.52	0.3433	97.4484	-0.0320104
Arg	2	168	Arg168	Gln	0.12116	0.113498	1.06751	0.289537	R168	Q	R168Q	NO	NA	0.52	0.3433	97.4484
Arg	2	168	Arg168	Trp	0.40424	0.0637018	6.34583	5.61e-10	R168	W	R168W	GAIN	NA	0.52	0.3433	97.4484
Gln	3	169	Gln169	Glu	-0.675622	0.218204	-3.09629	0.170648	Q169	E	Q169E	NO	NA	0.4	0.3565	96.8205	-0.0080248
Gln	3	169	Gln169	His	-0.115586	0.0662549	-1.74456	0.984873	Q169	H	Q169H	NO	NA	0.4	0.3565	96.8205
Gln	3	169	Gln169	Leu	-0.0178052	0.0802758	-0.221801	1.14863	Q169	L	Q169L	NO	NA	0.4	0.3565	96.8205
Gln	3	169	Gln169	Arg	0.776914	0.0823072	9.43919	9.2e-20	Q169	R	Q169R	GAIN	NA	0.4	0.3565	96.8205
Glu	4	170	Glu170	Gln	-0.178945	0.149166	-1.19964	1.29883	E170	Q	E170Q	NO	NA	0.95	0.3746	96.6548	0.0606452
Glu	4	170	Glu170	Asp	-0.0547459	0.157349	-0.347928	1.22031	E170	D	E170D	NO	NA	0.95	0.3746	96.6548
Glu	4	170	Glu170	Val	0.0758947	0.0564222	1.34512	0.179578	E170	V	E170V	NO	NA	0.95	0.3746	96.6548
Glu	4	170	Glu170	Gly	0.400377	0.0725905	5.51556	6.11e-08	E170	G	E170G	GAIN	NA	0.95	0.3746	96.6548
Thr	5	171	Thr171	Met	-1.53844	0.161738	-9.51196	4.13e-14	T171	M	T171M	DETRIMENTAL	T171M	0.45	0.3668	97.3114	-0.535199
Thr	5	171	Thr171	Ser	-0.130605	0.184699	-0.707125	1.34851	T171	S	T171S	NO	NA	0.45	0.3668	97.3114
Thr	5	171	Thr171	Ala	0.0634503	0.0878261	0.722454	0.479445	T171	A	T171A	NO	NA	0.45	0.3668	97.3114
Leu	6	172	Leu172	Met	-0.556506	0.137945	-4.03426	0.0206934	L172	M	L172M	DETRIMENTAL	L172M	0.41	0.3183	96.8469	-0.233234
Leu	6	172	Leu172	Phe	-0.527301	0.124416	-4.23821	0.0118721	L172	F	L172F	DETRIMENTAL	L172F	0.41	0.3183	96.8469
Leu	6	172	Leu172	Ser	0.384103	0.0750129	5.1205	4.66e-07	L172	S	L172S	NO	NA	0.41	0.3183	96.8469
Asp	7	173	Asp173	Gly	-0.299095	0.109298	-2.73652	0.31564	D173	G	D173G	NO	NA	0.95	0.2899	96.772	0.175842
Asp	7	173	Asp173	Val	-0.228505	0.0808092	-2.82771	0.272847	D173	V	D173V	NO	NA	0.95	0.2899	96.772
Asp	7	173	Asp173	Glu	0.0683155	0.081493	0.838299	0.409261	D173	E	D173E	NO	NA	0.95	0.2899	96.772
Asp	7	173	Asp173	Asn	0.632115	0.0697597	9.06132	2.21e-18	D173	N	D173N	GAIN	NA	0.95	0.2899	96.772
Asp	7	173	Asp173	Tyr	0.70638	0.0582531	12.126	4.56e-31	D173	Y	D173Y	GAIN	NA	0.95	0.2899	96.772
Arg	8	174	Arg174	Cys	0.359748	0.0744074	4.83485	1.87e-06	R174	C	R174C	NO	NA	0.95	0.2899	96.716	0.50567
Arg	8	174	Arg174	Leu	0.395976	0.0921104	4.29893	2.1e-05	R174	L	R174L	NO	NA	0.95	0.2899	96.716
Arg	8	174	Arg174	Ser	0.434936	0.0772936	5.62707	3.37e-08	R174	S	R174S	GAIN	NA	0.95	0.2899	96.716
Arg	8	174	Arg174	His	0.832017	0.0655051	12.7016	7.91e-34	R174	H	R174H	GAIN	NA	0.95	0.2899	96.716
Val	9	175	Val175	Glu	-0.462558	0.0910734	-5.07896	0.000833844	V175	E	V175E	DETRIMENTAL	V175E	0.38	0.271	96.6506	0.253285
Val	9	175	Val175	Ala	0.0496917	0.0859338	0.578255	0.574813	V175	A	V175A	NO	NA	0.38	0.271	96.6506
Val	9	175	Val175	Met	0.43535	0.0643305	6.7674	4.16e-11	V175	M	V175M	GAIN	NA	0.38	0.271	96.6506
Val	9	175	Val175	Gly	0.526684	0.158371	3.32564	0.000925298	V175	G	V175G	GAIN	NA	0.38	0.271	96.6506
Val	9	175	Val175	Leu	0.717259	0.109476	6.55177	1.6e-10	V175	L	V175L	GAIN	NA	0.38	0.271	96.6506
Ala	10	176	Ala176	Glu	-0.783238	0.202479	-3.86824	0.0317078	A176	E	A176E	DETRIMENTAL	A176E	0.95	0.2674	96.2961	-0.191848
Ala	10	176	Ala176	Val	-0.224935	0.0730943	-3.07732	0.176745	A176	V	A176V	NO	NA	0.95	0.2674	96.2961
Ala	10	176	Ala176	Ser	-0.130658	0.12994	-1.00553	1.35033	A176	S	A176S	NO	NA	0.95	0.2674	96.2961
Ala	10	176	Ala176	Thr	0.37144	0.0822321	4.51697	8.08e-06	A176	T	A176T	NO	NA	0.95	0.2674	96.2961
Arg	11	177	Arg177	Pro	-0.693712	0.196887	-3.52341	0.0714966	R177	P	R177P	NO	NA	0.95	0.2555	96.3484	-0.107282
Arg	11	177	Arg177	Trp	-0.201915	0.0855396	-2.36049	0.535023	R177	W	R177W	NO	NA	0.95	0.2555	96.3484
Arg	11	177	Arg177	Leu	0.0766185	0.0710461	1.07843	0.284491	R177	L	R177L	NO	NA	0.95	0.2555	96.3484
Arg	11	177	Arg177	Gln	0.38988	0.0767548	5.07955	5.71e-07	R177	Q	R177Q	NO	NA	0.95	0.2555	96.3484
Leu	12	178	Leu178	Pro	-0.491009	0.0783645	-6.26571	7.22e-06	L178	P	L178P	DETRIMENTAL	L178P	1	0.2503	95.267	-0.248653
Leu	12	178	Leu178	Gln	-0.151818	0.0797658	-1.9033	0.867347	L178	Q	L178Q	NO	NA	1	0.2503	95.267
Leu	12	178	Leu178	Met	-0.103131	0.106523	-0.968156	1.35559	L178	M	L178M	NO	NA	1	0.2503	95.267
Met	13	179	Met179	Ile	-0.254459	0.124379	-2.04584	0.760119	M179	I	M179I	NO	NA	0.56	0.2504	94.9292	0.0576424
Met	13	179	Met179	Leu	-0.21594	0.0659906	-3.27229	0.121452	M179	L	M179L	NO	NA	0.56	0.2504	94.9292
Met	13	179	Met179	Lys	0.167619	0.107243	1.56299	0.118016	M179	K	M179K	NO	NA	0.56	0.2504	94.9292
Met	13	179	Met179	Val	0.267998	0.0611066	4.38576	1.44e-05	M179	V	M179V	NO	NA	0.56	0.2504	94.9292
Met	13	179	Met179	Thr	0.322993	0.0843302	3.8301	0.00014356	M179	T	M179T	NO	NA	0.56	0.2504	94.9292
Pro	14	180	Pro180	Thr	-1.06724	0.1864	-5.72557	7.25e-05	P180	T	P180T	DETRIMENTAL	P180T	1	0.2522	94.7291	-0.450624
Pro	14	180	Pro180	Ser	-0.67539	0.122721	-5.50346	0.000174452	P180	S	P180S	DETRIMENTAL	P180S	1	0.2522	94.7291
Pro	14	180	Pro180	Gln	-0.585131	0.0753329	-7.76727	3.3e-09	P180	Q	P180Q	DETRIMENTAL	P180Q	1	0.2522	94.7291
Pro	14	180	Pro180	Ala	-0.127715	0.149477	-0.854408	1.36196	P180	A	P180A	NO	NA	1	0.2522	94.7291
Pro	14	180	Pro180	Leu	0.202361	0.0613384	3.29909	0.00101466	P180	L	P180L	NO	NA	1	0.2522	94.7291
Arg	15	181	Arg181	Leu	-0.325509	0.114921	-2.83246	0.270733	R181	L	R181L	NO	NA	0.32	0.2632	94.4679	0.0242699
Arg	15	181	Arg181	Gln	-0.0510781	0.0898557	-0.568446	1.3141	R181	Q	R181Q	NO	NA	0.32	0.2632	94.4679
Arg	15	181	Arg181	Trp	0.449397	0.134424	3.34313	0.000870484	R181	W	R181W	GAIN	NA	0.32	0.2632	94.4679
Ala	16	182	Ala182	Thr	-0.629276	0.150014	-4.19478	0.0134021	A182	T	A182T	DETRIMENTAL	A182T	0.56	0.2753	93.3258	-0.47375
Ala	16	182	Ala182	Val	-0.599682	0.182867	-3.27933	0.119745	A182	V	A182V	NO	NA	0.56	0.2753	93.3258
Ala	16	182	Ala182	Ser	-0.192291	0.125288	-1.53479	1.12809	A182	S	A182S	NO	NA	0.56	0.2753	93.3258
Glu	17	183	Glu183	Asp	-1.03153	0.176233	-5.85322	4.3e-05	E183	D	E183D	DETRIMENTAL	E183D	0.31	0.2846	94.927	-0.642079
Glu	17	183	Glu183	Gly	-0.784921	0.0957312	-8.19922	2.56e-10	E183	G	E183G	DETRIMENTAL	E183G	0.31	0.2846	94.927
Glu	17	183	Glu183	Val	-0.109788	0.117744	-0.932432	1.35917	E183	V	E183V	NO	NA	0.31	0.2846	94.927
Ala	18	184	Ala184	Asp	-0.57629	0.162147	-3.55412	0.0667694	A184	D	A184D	NO	NA	0.63	0.2739	94.4867	0.138421
Ala	18	184	Ala184	Thr	0.33681	0.0829837	4.05876	5.75e-05	A184	T	A184T	NO	NA	0.63	0.2739	94.4867
Ala	18	184	Ala184	Val	0.654744	0.0969101	6.75619	4.46e-11	A184	V	A184V	GAIN	NA	0.63	0.2739	94.4867
Leu	19	185	Leu185	Ile	-1.37043	0.18746	-7.31051	4.18e-08	L185	I	L185I	DETRIMENTAL	L185I	0.24	0.2658	95.2578	-0.395274
Leu	19	185	Leu185	Phe	-0.436012	0.147865	-2.94871	0.222495	L185	F	L185F	NO	NA	0.24	0.2658	95.2578
Leu	19	185	Leu185	Pro	-0.237473	0.0940957	-2.52374	0.431673	L185	P	L185P	NO	NA	0.24	0.2658	95.2578
Leu	19	185	Leu185	His	0.462813	0.0528547	8.75633	2.64e-17	L185	H	L185H	GAIN	NA	0.24	0.2658	95.2578
Glu	20	186	Glu186	Val	-0.893266	0.121314	-7.36323	3.14e-08	E186	V	E186V	DETRIMENTAL	E186V	0.95	0.2512	95.9032	-0.481754
Glu	20	186	Glu186	Lys	-0.839895	0.139146	-6.03608	1.98e-05	E186	K	E186K	DETRIMENTAL	E186K	0.95	0.2512	95.9032
Glu	20	186	Glu186	Asp	-0.191784	0.104476	-1.83567	0.917952	E186	D	E186D	NO	NA	0.95	0.2512	95.9032
Glu	20	186	Glu186	Gly	-0.00207239	0.0714814	-0.028992	1.02065	E186	G	E186G	NO	NA	0.95	0.2512	95.9032
Leu	21	187	Leu187	Arg	-1.35176	0.213842	-6.32132	5.61e-06	L187	R	L187R	DETRIMENTAL	L187R	0.91	0.2432	96.0904	-0.315292
Leu	21	187	Leu187	Pro	-1.24043	0.120004	-10.3365	8.23e-17	L187	P	L187P	DETRIMENTAL	L187P	0.91	0.2432	96.0904
Leu	21	187	Leu187	His	-0.633129	0.131128	-4.82835	0.00195716	L187	H	L187H	DETRIMENTAL	L187H	0.91	0.2432	96.0904
Leu	21	187	Leu187	Val	0.92768	0.102899	9.01541	3.23e-18	L187	V	L187V	GAIN	NA	0.91	0.2432	96.0904	0.217425
Ser	22	188	Ser188	Asn	-0.0960261	0.168349	-0.570398	1.31473	S188	N	S188N	NO	NA	0.42	0.2434	96.3475
Ser	22	188	Ser188	Cys	0.0363422	0.0785348	0.462754	0.656471	S188	C	S188C	NO	NA	0.42	0.2434	96.3475
Ser	22	188	Ser188	Ile	0.176601	0.158093	1.11707	0.267122	S188	I	S188I	NO	NA	0.42	0.2434	96.3475
Ser	22	188	Ser188	Gly	0.466911	0.088077	5.30116	1.87e-07	S188	G	S188G	GAIN	NA	0.42	0.2434	96.3475
Ser	22	188	Ser188	Arg	0.503295	0.0892868	5.63684	3.19e-08	S188	R	S188R	GAIN	NA	0.42	0.2434	96.3475
Ser	23	189	Ser189	Cys	-1.38729	0.129363	-10.724	3.65e-18	S189	C	S189C	DETRIMENTAL	S189C	0.74	0.239	97.0317	-0.353353
Ser	23	189	Ser189	Ile	-1.22414	0.247967	-4.9367	0.0013621	S189	I	S189I	DETRIMENTAL	S189I	0.74	0.239	97.0317
Ser	23	189	Ser189	Gly	-0.692732	0.1386	-4.99808	0.00110445	S189	G	S189G	DETRIMENTAL	S189G	0.74	0.239	97.0317
Ser	23	189	Ser189	Thr	-0.0318736	0.112355	-0.283688	1.18522	S189	T	S189T	NO	NA	0.74	0.239	97.0317
Ser	23	189	Ser189	Asn	0.575991	0.0759805	7.58078	1.81e-13	S189	N	S189N	GAIN	NA	0.74	0.239	97.0317
Ser	23	189	Ser189	Arg	0.639929	0.0713453	8.96946	4.7e-18	S189	R	S189R	GAIN	NA	0.74	0.239	97.0317
Ile	24	190	Ile190	Thr	-1.22299	0.131937	-9.26952	2.31e-13	I190	T	I190T	DETRIMENTAL	I190T	0.74	0.2241	96.9338	-0.281441
Ile	24	190	Ile190	Phe	-0.932773	0.111447	-8.36965	8.92e-11	I190	F	I190F	DETRIMENTAL	I190F	0.74	0.2241	96.9338
Ile	24	190	Ile190	Asn	-0.473894	0.0742295	-6.38417	4.21e-06	I190	N	I190N	DETRIMENTAL	I190N	0.74	0.2241	96.9338
Ile	24	190	Ile190	Val	0.556579	0.105746	5.26337	2.27e-07	I190	V	I190V	GAIN	NA	0.74	0.2241	96.9338
Ile	24	190	Ile190	Ser	0.665875	0.0802158	8.30104	9.25e-16	I190	S	I190S	GAIN	NA	0.74	0.2241	96.9338
Ile	25	191	Ile191	Thr	-0.772743	0.167243	-4.62048	0.00381723	I191	T	I191T	DETRIMENTAL	I191T	0.5	0.2226	97.0786	0.230379
Ile	25	191	Ile191	Leu	0.333279	0.0671725	4.96154	1.02e-06	I191	L	I191L	NO	NA	0.5	0.2226	97.0786
Ile	25	191	Ile191	Val	0.445134	0.0911357	4.8843	1.48e-06	I191	V	I191V	GAIN	NA	0.5	0.2226	97.0786
Ile	25	191	Ile191	Met	0.540533	0.135425	3.99138	7.57e-05	I191	M	I191M	GAIN	NA	0.5	0.2226	97.0786
Ile	25	191	Ile191	Lys	0.605692	0.103328	5.86182	9.26e-09	I191	K	I191K	GAIN	NA	0.5	0.2226	97.0786
Ser	26	192	Ser192	Pro	0.470816	0.0653747	7.2018	2.44e-12	S192	P	S192P	GAIN	NA	0.22	0.2231	96.6046	0.652948
Ser	26	192	Ser192	Leu	0.698782	0.0791673	8.82666	1.5e-17	S192	L	S192L	GAIN	NA	0.22	0.2231	96.6046
Ser	26	192	Ser192	Thr	0.789245	0.0605281	13.0393	1.67e-35	S192	T	S192T	GAIN	NA	0.22	0.2231	96.6046
Phe	27	193	Phe193	Leu	-1.03621	0.0903928	-11.4634	6.73e-21	F193	L	F193L	DETRIMENTAL	F193L	0.72	0.2469	95.9421	0.0217857
Phe	27	193	Phe193	Cys	-0.0760132	0.184773	-0.411386	1.25177	F193	C	F193C	NO	NA	0.72	0.2469	95.9421
Phe	27	193	Phe193	Ser	0.125659	0.0880235	1.42756	0.153917	F193	S	F193S	NO	NA	0.72	0.2469	95.9421
Phe	27	193	Phe193	Tyr	0.374749	0.0535473	6.99846	9.38e-12	F193	Y	F193Y	NO	NA	0.72	0.2469	95.9421
Phe	27	193	Phe193	Ile	0.720744	0.0862788	8.35366	6.18e-16	F193	I	F193I	GAIN	NA	0.72	0.2469	95.9421
Val	28	194	Val194	Asp	-1.99301	0.191226	-10.4222	4.18e-17	V194	D	V194D	DETRIMENTAL	V194D	0.36	0.2589	96.8115	-0.318537
Val	28	194	Val194	Ala	-0.571041	0.109719	-5.2046	0.000533081	V194	A	V194A	DETRIMENTAL	V194A	0.36	0.2589	96.8115
Val	28	194	Val194	Phe	0.460254	0.16398	2.80677	0.00504329	V194	F	V194F	GAIN	NA	0.36	0.2589	96.8115
Val	28	194	Val194	Ile	0.829646	0.0884745	9.37722	1.56e-19	V194	I	V194I	GAIN	NA	0.36	0.2589	96.8115
Leu	29	195	Leu195	His	-0.57027	0.109746	-5.19626	0.00054936	L195	H	L195H	DETRIMENTAL	L195H	0.41	0.2805	96.7915	-0.251423
Leu	29	195	Leu195	Pro	-0.336661	0.0969893	-3.47111	0.0801839	L195	P	L195P	NO	NA	0.41	0.2805	96.7915
Leu	29	195	Leu195	Arg	-0.185439	0.147495	-1.25726	1.2762	L195	R	L195R	NO	NA	0.41	0.2805	96.7915
Leu	29	195	Leu195	Ile	0.0866772	0.102124	0.848744	0.403241	L195	I	L195I	NO	NA	0.41	0.2805	96.7915
Ser	30	196	Ser196	Thr	-0.0038347	0.0711569	-0.0538907	1.03814	S196	T	S196T	NO	NA	0.95	0.2971	95.4769	0.21685
Ser	30	196	Ser196	Pro	0.171708	0.0829744	2.06941	0.0381867	S196	P	S196P	NO	NA	0.95	0.2971	95.4769
Ser	30	196	Ser196	Leu	0.482678	0.0869932	5.54846	5.13e-08	S196	L	S196L	GAIN	NA	0.95	0.2971	95.4769
Lys	31	197	Lys197	Asn	-1.36741	0.192474	-7.10442	1.24e-07	K197	N	K197N	DETRIMENTAL	K197N	0.36	0.3091	93.6603	-0.420829
Lys	31	197	Lys197	Met	-0.307061	0.0881125	-3.48487	0.0778174	K197	M	K197M	NO	NA	0.36	0.3091	93.6603
Lys	31	197	Lys197	Glu	-0.198207	0.104096	-1.90407	0.866766	K197	E	K197E	NO	NA	0.36	0.3091	93.6603
Lys	31	197	Lys197	Arg	0.189365	0.0811738	2.33284	0.019515	K197	R	K197R	NO	NA	0.36	0.3091	93.6603
Arg	32	198	Arg198	Gly	-1.11048	0.140725	-7.89113	1.61e-09	R198	G	R198G	DETRIMENTAL	R198G	1	0.3148	93.4538	-0.371509
Arg	32	198	Arg198	Lys	-0.925303	0.12264	-7.54488	1.16e-08	R198	K	R198K	DETRIMENTAL	R198K	1	0.3148	93.4538
Arg	32	198	Arg198	Ser	-0.202839	0.134093	-1.51267	1.14191	R198	S	R198S	NO	NA	1	0.3148	93.4538
Arg	32	198	Arg198	Met	-0.193291	0.0674491	-2.86573	0.256243	R198	M	R198M	NO	NA	1	0.3148	93.4538
Arg	32	198	Arg198	Trp	0.574365	0.0575725	9.97638	8.17e-22	R198	W	R198W	GAIN	NA	1	0.3148	93.4538
Arg	33	199	Arg199	Leu	-0.281229	0.131025	-2.14638	0.685551	R199	L	R199L	NO	NA	0.4	0.3038	94.0937	-0.111893
Arg	33	199	Arg199	Cys	-0.190896	0.0954877	-1.99917	0.79516	R199	C	R199C	NO	NA	0.4	0.3038	94.0937
Arg	33	199	Arg199	Ser	-0.032397	0.111456	-0.290671	1.18918	R199	S	R199S	NO	NA	0.4	0.3038	94.0937
Arg	33	199	Arg199	His	0.0569504	0.0965557	0.58982	0.566872	R199	H	R199H	NO	NA	0.4	0.3038	94.0937
Leu	34	200	Leu200	Gln	-0.751063	0.113077	-6.64204	1.25e-06	L200	Q	L200Q	DETRIMENTAL	L200Q	0.48	0.3111	95.5318	-0.00736654
Leu	34	200	Leu200	Ile	0.298086	0.0871119	3.42187	0.000659175	L200	I	L200I	NO	NA	0.48	0.3111	95.5318
Leu	34	200	Leu200	Pro	0.430877	0.087658	4.91543	1.27e-06	L200	P	L200P	GAIN	NA	0.48	0.3111	95.5318
Ala	35	201	Ala201	Asp	-1.06643	0.241758	-4.41115	0.00721327	A201	D	A201D	DETRIMENTAL	A201D	0.86	0.3509	94.0812	-0.603287
Ala	35	201	Ala201	Ser	-0.921969	0.183566	-5.02256	0.00101499	A201	S	A201S	DETRIMENTAL	A201S	0.86	0.3509	94.0812
Ala	35	201	Ala201	Val	0.178537	0.0805582	2.21625	0.0264541	A201	V	A201V	NO	NA	0.86	0.3509	94.0812
Ala	35	201	Ala201	Thr	0.411507	0.105312	3.9075	0.000105859	A201	T	A201T	GAIN	NA	0.86	0.3509	94.0812
His	36	202	His202	Arg	-0.508777	0.144384	-3.52378	0.0714374	H202	R	H202R	NO	NA	0.67	0.3727	93.1527	0.0125143
His	36	202	His202	Gln	-0.203925	0.186693	-1.0923	1.33221	H202	Q	H202Q	NO	NA	0.67	0.3727	93.1527
His	36	202	His202	Asn	-0.106863	0.172419	-0.619787	1.32921	H202	N	H202N	NO	NA	0.67	0.3727	93.1527
His	36	202	His202	Tyr	0.245616	0.0912588	2.69142	0.00713214	H202	Y	H202Y	NO	NA	0.67	0.3727	93.1527
His	36	202	His202	Leu	0.63652	0.148157	4.29626	2.13e-05	H202	L	H202L	GAIN	NA	0.67	0.3727	93.1527
Phe	37	203	Phe203	Tyr	-0.349331	0.119169	-2.9314	0.229256	F203	Y	F203Y	NO	NA	0.33	0.4328	92.6905	0.0110525
Phe	37	203	Phe203	Ser	-0.16212	0.1416	-1.14492	1.31732	F203	S	F203S	NO	NA	0.33	0.4328	92.6905
Phe	37	203	Phe203	Leu	-0.070051	0.0748626	-0.935728	1.3589	F203	L	F203L	NO	NA	0.33	0.4328	92.6905
Phe	37	203	Phe203	Val	0.118474	0.15714	0.753936	0.459767	F203	V	F203V	NO	NA	0.33	0.4328	92.6905
Phe	37	203	Phe203	Ile	0.518291	0.0891619	5.81292	1.22e-08	F203	I	F203I	GAIN	NA	0.33	0.4328	92.6905
Phe	38	204	Phe204	Ile	-0.955375	0.143326	-6.66576	1.12e-06	F204	I	F204I	DETRIMENTAL	F204I	1	0.471	93.7161	0.0303496
Phe	38	204	Phe204	Leu	-0.831054	0.102905	-8.07596	5.39e-10	F204	L	F204L	DETRIMENTAL	F204L	1	0.471	93.7161
Phe	38	204	Phe204	Ser	0.622997	0.0569361	10.942	9.16e-26	F204	S	F204S	GAIN	NA	1	0.471	93.7161
Phe	38	204	Phe204	Tyr	0.641675	0.0598637	10.7189	8.03e-25	F204	Y	F204Y	GAIN	NA	1	0.471	93.7161
Phe	38	204	Phe204	Val	0.673506	0.169358	3.97682	8.02e-05	F204	V	F204V	GAIN	NA	1	0.471	93.7161
Asp	39	205	Asp205	Val	-1.19737	0.164942	-7.25934	5.49e-08	D205	V	D205V	DETRIMENTAL	D205V	0.95	0.4841	92.4673	-0.440693
Asp	39	205	Asp205	Tyr	-0.666553	0.147399	-4.5221	0.00517149	D205	Y	D205Y	DETRIMENTAL	D205Y	0.95	0.4841	92.4673
Asp	39	205	Asp205	Glu	-0.295667	0.0980238	-3.01628	0.19749	D205	E	D205E	NO	NA	0.95	0.4841	92.4673
Asp	39	205	Asp205	Gly	-0.154847	0.0954135	-1.6229	1.07032	D205	G	D205G	NO	NA	0.95	0.4841	92.4673
Asp	39	205	Asp205	Asn	0.110974	0.103174	1.0756	0.285796	D205	N	D205N	NO	NA	0.95	0.4841	92.4673
Ile	40	206	Ile206	Lys	-0.926494	0.19035	-4.86733	0.00171982	I206	K	I206K	DETRIMENTAL	I206K	0.63	0.5362	90.9553	-0.259746
Ile	40	206	Ile206	Leu	-0.338926	0.125885	-2.69234	0.337884	I206	L	I206L	NO	NA	0.63	0.5362	90.9553
Ile	40	206	Ile206	Val	-0.262488	0.177945	-1.4751	1.1647	I206	V	I206V	NO	NA	0.63	0.5362	90.9553
Ile	40	206	Ile206	Thr	-0.0690021	0.138478	-0.49829	1.28915	I206	T	I206T	NO	NA	0.63	0.5362	90.9553
Ile	40	206	Ile206	Met	0.298181	0.1247	2.39119	0.0166877	I206	M	I206M	NO	NA	0.63	0.5362	90.9553
Phe	41	207	Phe207	Val	-2.73862	0.35736	-7.66347	5.97e-09	F207	V	F207V	DETRIMENTAL	F207V	0.86	0.5411	90.6637	-0.709005
Phe	41	207	Phe207	Leu	-0.553789	0.0578934	-9.56567	2.8e-14	F207	L	F207L	DETRIMENTAL	F207L	0.86	0.5411	90.6637
Phe	41	207	Phe207	Ile	-0.549008	0.123691	-4.43854	0.00665079	F207	I	F207I	DETRIMENTAL	F207I	0.86	0.5411	90.6637
Phe	41	207	Phe207	Tyr	-0.0611041	0.0774359	-0.789092	1.359	F207	Y	F207Y	NO	NA	0.86	0.5411	90.6637
Phe	41	207	Phe207	Ser	0.357497	0.0711099	5.02738	7.38e-07	F207	S	F207S	NO	NA	0.86	0.5411	90.6637
Glu	42	208	Glu208	Lys	-0.790605	0.167326	-4.72493	0.00274102	E208	K	E208K	DETRIMENTAL	E208K	0.32	0.5537	88.8382	-0.275612
Glu	42	208	Glu208	Val	-0.434537	0.105494	-4.11906	0.0164939	E208	V	E208V	DETRIMENTAL	E208V	0.32	0.5537	88.8382
Glu	42	208	Glu208	Gly	-0.0813149	0.0778187	-1.04493	1.34312	E208	G	E208G	NO	NA	0.32	0.5537	88.8382
Glu	42	208	Glu208	Asp	0.20401	0.0963397	2.11761	0.0339189	E208	D	E208D	NO	NA	0.32	0.5537	88.8382
Met	43	209	Met209	Lys	-1.59732	0.179487	-8.89937	2.9e-12	M209	K	M209K	DETRIMENTAL	M209K	0.42	0.5647	89.4104	-0.4439
Met	43	209	Met209	Thr	-1.18507	0.141513	-8.37433	8.66e-11	M209	T	M209T	DETRIMENTAL	M209T	0.42	0.5647	89.4104
Met	43	209	Met209	Leu	-0.322991	0.12995	-2.48551	0.45483	M209	L	M209L	NO	NA	0.42	0.5647	89.4104
Met	43	209	Met209	Ile	0.230094	0.0936145	2.45789	0.0139058	M209	I	M209I	NO	NA	0.42	0.5647	89.4104
Met	43	209	Met209	Val	0.65579	0.0690645	9.49533	5.68e-20	M209	V	M209V	GAIN	NA	0.42	0.5647	89.4104
Arg	44	210	Arg210	Ser	-0.700775	0.194843	-3.59662	0.0606606	R210	S	R210S	NO	NA	0.16	0.5805	86.8801	-0.12986
Arg	44	210	Arg210	Cys	-0.558451	0.105499	-5.29345	0.000385428	R210	C	R210C	DETRIMENTAL	R210C	0.16	0.5805	86.8801
Arg	44	210	Arg210	His	-0.116539	0.0914998	-1.27365	1.26919	R210	H	R210H	NO	NA	0.16	0.5805	86.8801
Arg	44	210	Arg210	Pro	0.856324	0.104515	8.19333	2.09e-15	R210	P	R210P	GAIN	NA	0.16	0.5805	86.8801
Lys	45	211	Lys211	Ile	-1.62146	0.117607	-13.7871	8.94e-31	K211	I	K211I	DETRIMENTAL	K211I	0.27	0.5875	84.8905	-0.50442
Lys	45	211	Lys211	Asn	-0.724371	0.100867	-7.18144	8.29e-08	K211	N	K211N	DETRIMENTAL	K211N	0.27	0.5875	84.8905
Lys	45	211	Lys211	Arg	0.0428119	0.0974705	0.439229	0.673557	K211	R	K211R	NO	NA	0.27	0.5875	84.8905
Lys	45	211	Lys211	Glu	0.285341	0.0758968	3.7596	0.000188652	K211	E	K211E	NO	NA	0.27	0.5875	84.8905
Met	46	212	Met212	Lys	-1.1236	0.194215	-5.78536	5.68e-05	M212	K	M212K	DETRIMENTAL	M212K	0.42	0.6159	85.1057	-0.387049
Met	46	212	Met212	Ile	-0.356315	0.0878134	-4.05764	0.0194504	M212	I	M212I	NO	NA	0.42	0.6159	85.1057
Met	46	212	Met212	Leu	-0.355472	0.119349	-2.97842	0.211231	M212	L	M212L	NO	NA	0.42	0.6159	85.1057
Met	46	212	Met212	Val	0.287194	0.10078	2.84971	0.00442046	M212	V	M212V	NO	NA	0.42	0.6159	85.1057
Val	47	213	Val213	Asp	-1.17509	0.17384	-6.75963	7.08e-07	V213	D	V213D	DETRIMENTAL	V213D	0.56	0.6702	83.1543	-0.552472
Val	47	213	Val213	Ala	-0.779037	0.132095	-5.89754	3.57e-05	V213	A	V213A	DETRIMENTAL	V213A	0.56	0.6702	83.1543
Val	47	213	Val213	Ile	0.296713	0.106225	2.79324	0.00525563	V213	I	V213I	NO	NA	0.56	0.6702	83.1543
Leu	48	214	Leu214	Phe	-0.952349	0.0848634	-11.2221	5.52e-20	L214	F	L214F	DETRIMENTAL	L214F	0.23	0.751	75.0358	-0.0706469
Leu	48	214	Leu214	Ile	0.353543	0.0961596	3.67662	0.000258803	L214	I	L214I	NO	NA	0.23	0.751	75.0358
Leu	48	214	Leu214	Ser	0.386865	0.0858819	4.50462	8.54e-06	L214	S	L214S	NO	NA	0.23	0.751	75.0358
Asn	49	215	Asn215	Thr	-1.85288	0.255532	-7.25106	5.74e-08	N215	T	N215T	DETRIMENTAL	N215T	0.19	0.8234	64.9413	-0.0483017
Asn	49	215	Asn215	Lys	-0.0591734	0.0742483	-0.796966	1.35961	N215	K	N215K	NO	NA	0.19	0.8234	64.9413
Asn	49	215	Asn215	Ser	0.114313	0.130506	0.875925	0.387821	N215	S	N215S	NO	NA	0.19	0.8234	64.9413
Asn	49	215	Asn215	Ile	0.161776	0.10732	1.50742	0.13185	N215	I	N215I	NO	NA	0.19	0.8234	64.9413
Asn	49	215	Asn215	Asp	0.33748	0.0885885	3.80952	0.000155541	N215	D	N215D	NO	NA	0.19	0.8234	64.9413
Asn	49	215	Asn215	Tyr	0.42144	0.0903971	4.6621	4.18e-06	N215	Y	N215Y	GAIN	NA	0.19	0.8234	64.9413
Asn	49	215	Asn215	His	0.538933	0.0884333	6.09423	2.47e-09	N215	H	N215H	GAIN	NA	0.19	0.8234	64.9413
Gly	50	216	Gly216	Ala	-2.41982	0.271977	-8.89716	2.94e-12	G216	A	G216A	DETRIMENTAL	G216A	0.27	0.8849	56.9069	-0.465316
Gly	50	216	Gly216	Val	-0.298933	0.164376	-1.8186	0.930621	G216	V	G216V	NO	NA	0.27	0.8849	56.9069
Gly	50	216	Gly216	Ser	0.0113202	0.106901	0.105895	0.922571	G216	S	G216S	NO	NA	0.27	0.8849	56.9069
Gly	50	216	Gly216	Cys	0.0206014	0.0796107	0.258776	0.807833	G216	C	G216C	NO	NA	0.27	0.8849	56.9069
Gly	50	216	Gly216	Asp	0.360249	0.0758889	4.74706	2.82e-06	G216	D	G216D	NO	NA	0.27	0.8849	56.9069
Asp	51	217	Asp217	Glu	-0.710328	0.139902	-5.07733	0.000838643	D217	E	D217E	DETRIMENTAL	D217E	0.11	0.9026	51.3004	-0.290158
Asp	51	217	Asp217	Asn	-0.497166	0.131909	-3.76901	0.0404745	D217	N	D217N	DETRIMENTAL	D217N	0.11	0.9026	51.3004
Asp	51	217	Asp217	Val	-0.453212	0.101762	-4.45364	0.00635788	D217	V	D217V	DETRIMENTAL	D217V	0.11	0.9026	51.3004
Asp	51	217	Asp217	Tyr	-0.418369	0.109886	-3.80729	0.0368724	D217	Y	D217Y	DETRIMENTAL	D217Y	0.11	0.9026	51.3004
Asp	51	217	Asp217	Gly	0.628284	0.086182	7.2902	1.34e-12	D217	G	D217G	GAIN	NA	0.11	0.9026	51.3004
Ser	52	218	Ser218	Ile	-0.564337	0.181169	-3.11497	0.164797	S218	I	S218I	NO	NA	0.15	0.9147	46.6733	-0.154017
Ser	52	218	Ser218	Gly	-0.263811	0.0696125	-3.78971	0.0384914	S218	G	S218G	NO	NA	0.15	0.9147	46.6733
Ser	52	218	Ser218	Arg	-0.163488	0.111504	-1.4662	1.16996	S218	R	S218R	NO	NA	0.15	0.9147	46.6733
Ser	52	218	Ser218	Asn	-0.14898	0.14757	-1.00955	1.34967	S218	N	S218N	NO	NA	0.15	0.9147	46.6733
Ser	52	218	Ser218	Cys	0.370528	0.0710392	5.21583	2.89e-07	S218	C	S218C	NO	NA	0.15	0.9147	46.6733
Ser	53	219	Ser219	Phe	-0.688333	0.169696	-4.05627	0.0195213	S219	F	S219F	DETRIMENTAL	S219F	0.25	0.9296	41.5294	-0.18952
Ser	53	219	Ser219	Pro	-0.522403	0.112704	-4.63518	0.00364538	S219	P	S219P	DETRIMENTAL	S219P	0.25	0.9296	41.5294
Ser	53	219	Ser219	Thr	0.215012	0.0762077	2.8214	0.00482268	S219	T	S219T	NO	NA	0.25	0.9296	41.5294
Ser	53	219	Ser219	Tyr	0.237643	0.0843712	2.81664	0.00489354	S219	Y	S219Y	NO	NA	0.25	0.9296	41.5294
Asp	54	220	Asp220	Tyr	-0.891243	0.117433	-7.58935	9.06e-09	D220	Y	D220Y	DETRIMENTAL	D220Y	0.22	0.9353	41.5359	-0.41565
Asp	54	220	Asp220	Glu	-0.629539	0.118383	-5.31783	0.000352204	D220	E	D220E	DETRIMENTAL	D220E	0.22	0.9353	41.5359
Asp	54	220	Asp220	Asn	-0.547637	0.112011	-4.88914	0.0015989	D220	N	D220N	DETRIMENTAL	D220N	0.22	0.9353	41.5359
Asp	54	220	Asp220	Gly	-0.0256562	0.0762433	-0.336505	1.2143	D220	G	D220G	NO	NA	0.22	0.9353	41.5359
Asp	54	220	Asp220	Val	0.0158258	0.0628247	0.251904	0.81301	D220	V	D220V	NO	NA	0.22	0.9353	41.5359
Asp	55	221	Asp221	Asn	-1.17818	0.123217	-9.56183	2.88e-14	D221	N	D221N	DETRIMENTAL	D221N	0.29	0.9373	41.2338	-0.216469
Asp	55	221	Asp221	Val	-0.642107	0.125657	-5.11002	0.000747464	D221	V	D221V	DETRIMENTAL	D221V	0.29	0.9373	41.2338
Asp	55	221	Asp221	Tyr	0.036151	0.0827352	0.436948	0.67522	D221	Y	D221Y	NO	NA	0.29	0.9373	41.2338
Asp	55	221	Asp221	Glu	0.210352	0.0798073	2.63575	0.00839718	D221	E	D221E	NO	NA	0.29	0.9373	41.2338
Asp	55	221	Asp221	Gly	0.491435	0.0762386	6.44601	3.06e-10	D221	G	D221G	GAIN	NA	0.29	0.9373	41.2338
Lys	56	222	Lys222	*	-0.841184	0.201189	-4.18107	0.0139203	K222	*	K222*	DETRIMENTAL	K222*	0.22	0.9396	42.121	-0.324363
Lys	56	222	Lys222	Asn	-0.49823	0.117752	-4.2312	0.012108	K222	N	K222N	DETRIMENTAL	K222N	0.22	0.9396	42.121
Lys	56	222	Lys222	Glu	-0.475037	0.116726	-4.06968	0.0188368	K222	E	K222E	DETRIMENTAL	K222E	0.22	0.9396	42.121
Lys	56	222	Lys222	Met	-0.0777144	0.0965486	-0.804926	1.36016	K222	M	K222M	NO	NA	0.22	0.9396	42.121
Lys	56	222	Lys222	Arg	0.27035	0.0806117	3.35374	0.00083874	K222	R	K222R	NO	NA	0.22	0.9396	42.121
Ala	57	223	Ala223	Thr	-0.986322	0.234948	-4.19804	0.0132812	A223	T	A223T	DETRIMENTAL	A223T	0.25	0.9312	43.6605	0.017233
Ala	57	223	Ala223	Val	-0.197256	0.0618869	-3.18736	0.143571	A223	V	A223V	NO	NA	0.25	0.9312	43.6605
Ala	57	223	Ala223	Glu	0.385177	0.126824	3.0371	0.00244243	A223	E	A223E	NO	NA	0.25	0.9312	43.6605
Ala	57	223	Ala223	Gly	0.867334	0.117283	7.39523	6.56e-13	A223	G	A223G	GAIN	NA	0.25	0.9312	43.6605
Ser	58	224	Ser224	Ala	-0.654367	0.200401	-3.26528	0.123167	S224	A	S224A	NO	NA	0.14	0.9229	40.5613	-0.137501
Ser	58	224	Ser224	Leu	-0.068805	0.082869	-0.830286	1.36143	S224	L	S224L	NO	NA	0.14	0.9229	40.5613
Ser	58	224	Ser224	Pro	0.055162	0.124843	0.441852	0.671645	S224	P	S224P	NO	NA	0.14	0.9229	40.5613
Ser	58	224	Ser224	Thr	0.118007	0.111121	1.06197	0.292122	S224	T	S224T	NO	NA	0.14	0.9229	40.5613
Ala	59	225	Ala225	Thr	-0.963102	0.140687	-6.8457	4.62e-07	A225	T	A225T	DETRIMENTAL	A225T	0.28	0.9079	44.9961	0.0769293
Ala	59	225	Ala225	Ser	-0.281077	0.120475	-2.33307	0.553459	A225	S	A225S	NO	NA	0.28	0.9079	44.9961
Ala	59	225	Ala225	Val	0.251648	0.0752433	3.34445	0.00086647	A225	V	A225V	NO	NA	0.28	0.9079	44.9961
Ala	59	225	Ala225	Asp	0.62364	0.120815	5.16194	3.79e-07	A225	D	A225D	GAIN	NA	0.28	0.9079	44.9961
Ala	59	225	Ala225	Pro	0.753538	0.118108	6.38005	4.56e-10	A225	P	A225P	GAIN	NA	0.28	0.9079	44.9961
Asp	60	226	Asp226	Asn	-1.03764	0.15299	-6.78241	6.33e-07	D226	N	D226N	DETRIMENTAL	D226N	0.21	0.898	41.2543	-0.0872452
Asp	60	226	Asp226	Tyr	-0.632025	0.142363	-4.43954	0.0066309	D226	Y	D226Y	DETRIMENTAL	D226Y	0.21	0.898	41.2543
Asp	60	226	Asp226	Val	-0.071659	0.0955969	-0.749596	1.35488	D226	V	D226V	NO	NA	0.21	0.898	41.2543
Asp	60	226	Asp226	Gly	-0.0539206	0.080477	-0.670012	1.34131	D226	G	D226G	NO	NA	0.21	0.898	41.2543
Asp	60	226	Asp226	Glu	0.41713	0.0954635	4.36952	1.55e-05	D226	E	D226E	GAIN	NA	0.21	0.898	41.2543
Asp	60	226	Asp226	Ala	0.854647	0.0982496	8.69874	4.17e-17	D226	A	D226A	GAIN	NA	0.21	0.898	41.2543
Gly	61	227	Gly227	Ser	-0.626373	0.106305	-5.89221	3.65e-05	G227	S	G227S	DETRIMENTAL	G227S	0.17	0.8881	45.2626	-0.106563
Gly	61	227	Gly227	Asp	-0.0329642	0.107292	-0.307238	1.19844	G227	D	G227D	NO	NA	0.17	0.8881	45.2626
Gly	61	227	Gly227	Val	0.0847425	0.127992	0.662094	0.518361	G227	V	G227V	NO	NA	0.17	0.8881	45.2626
Gly	61	227	Gly227	Cys	0.148341	0.0834967	1.77661	0.0752554	G227	C	G227C	NO	NA	0.17	0.8881	45.2626
Asp	62	228	Asp228	Tyr	-1.16961	0.153798	-7.60481	8.31e-09	D228	Y	D228Y	DETRIMENTAL	D228Y	0.16	0.8634	45.2044	-0.10813
Asp	62	228	Asp228	Val	-0.159163	0.108887	-1.46172	1.17259	D228	V	D228V	NO	NA	0.16	0.8634	45.2044
Asp	62	228	Asp228	Asn	0.27502	0.130778	2.10295	0.0351707	D228	N	D228N	NO	NA	0.16	0.8634	45.2044
Asp	62	228	Asp228	Gly	0.621227	0.0827696	7.5055	3.06e-13	D228	G	D228G	GAIN	NA	0.16	0.8634	45.2044
Val	63	229	Val229	Leu	-0.522315	0.165505	-3.15588	0.152526	V229	L	V229L	NO	NA	0.17	0.8413	49.3084	0.0279189
Val	63	229	Val229	Glu	-0.19139	0.112385	-1.70298	1.01469	V229	E	V229E	NO	NA	0.17	0.8413	49.3084
Val	63	229	Val229	Ala	0.262484	0.111857	2.3466	0.0188126	V229	A	V229A	NO	NA	0.17	0.8413	49.3084
Val	63	229	Val229	Ile	0.562897	0.0516007	10.9087	1.27e-25	V229	I	V229I	GAIN	NA	0.17	0.8413	49.3084
Pro	64	230	Pro230	Thr	-2.26344	0.286837	-7.89105	1.61e-09	P230	T	P230T	DETRIMENTAL	P230T	0.22	0.7581	55.0843	-0.24026
Pro	64	230	Pro230	Ala	-0.160864	0.163664	-0.982892	1.35371	P230	A	P230A	NO	NA	0.22	0.7581	55.0843
Pro	64	230	Pro230	Gln	-0.0926487	0.109533	-0.845855	1.36185	P230	Q	P230Q	NO	NA	0.22	0.7581	55.0843
Pro	64	230	Pro230	Leu	0.633578	0.0582606	10.8749	1.77e-25	P230	L	P230L	GAIN	NA	0.22	0.7581	55.0843
Pro	64	230	Pro230	Ser	0.682077	0.0503225	13.5541	3.88e-38	P230	S	P230S	GAIN	NA	0.22	0.7581	55.0843
Pro	65	231	Pro231	Leu	-0.434275	0.119719	-3.62746	0.0565269	P231	L	P231L	NO	NA	0.19	0.6904	54.4411	0.0760389
Pro	65	231	Pro231	Ser	-0.403249	0.101086	-3.98916	0.0232899	P231	S	P231S	DETRIMENTAL	P231S	0.19	0.6904	54.4411
Pro	65	231	Pro231	His	0.102547	0.0604639	1.696	0.0895803	P231	H	P231H	NO	NA	0.19	0.6904	54.4411
Pro	65	231	Pro231	Ala	0.54678	0.0807334	6.77266	4.02e-11	P231	A	P231A	GAIN	NA	0.19	0.6904	54.4411
Pro	65	231	Pro231	Arg	0.568392	0.106394	5.34235	1.51e-07	P231	R	P231R	GAIN	NA	0.19	0.6904	54.4411
Thr	66	232	Thr232	Pro	-0.591511	0.19086	-3.09919	0.169728	T232	P	T232P	NO	NA	0.2	0.6354	57.7983	-0.228354
Thr	66	232	Thr232	Asn	-0.396439	0.132081	-3.00149	0.202775	T232	N	T232N	NO	NA	0.2	0.6354	57.7983
Thr	66	232	Thr232	Ile	-0.0774773	0.113421	-0.683097	1.34402	T232	I	T232I	NO	NA	0.2	0.6354	57.7983
Thr	66	232	Thr232	Ala	-0.0540296	0.0652575	-0.827945	1.36134	T232	A	T232A	NO	NA	0.2	0.6354	57.7983
Thr	66	232	Thr232	Ser	-0.0223114	0.0740875	-0.301149	1.19506	T232	S	T232S	NO	NA	0.2	0.6354	57.7983
Ile	67	233	Ile233	Val	-2.12169	0.202994	-10.452	3.3e-17	I233	V	I233V	DETRIMENTAL	I233V	0.2	0.6155	62.3911	-0.762669
Ile	67	233	Ile233	Asn	-0.571197	0.113449	-5.03483	0.000972707	I233	N	I233N	DETRIMENTAL	I233N	0.2	0.6155	62.3911
Ile	67	233	Ile233	Thr	-0.422907	0.102889	-4.11032	0.0168889	I233	T	I233T	DETRIMENTAL	I233T	0.2	0.6155	62.3911
Ile	67	233	Ile233	Phe	0.0651183	0.108489	0.600232	0.559763	I233	F	I233F	NO	NA	0.2	0.6155	62.3911
Pro	68	234	Pro234	Thr	-1.00646	0.151671	-6.6358	1.29e-06	P234	T	P234T	DETRIMENTAL	P234T	0.31	0.5982	66.6819	0.110627
Pro	68	234	Pro234	Ser	0.00202377	0.139893	0.0144665	0.989595	P234	S	P234S	NO	NA	0.31	0.5982	66.6819
Pro	68	234	Pro234	Leu	0.418301	0.0904727	4.6235	4.99e-06	P234	L	P234L	GAIN	NA	0.31	0.5982	66.6819
Pro	68	234	Pro234	Gln	0.464471	0.0705017	6.58808	1.28e-10	P234	Q	P234Q	GAIN	NA	0.31	0.5982	66.6819
Pro	68	234	Pro234	Arg	0.674796	0.089895	7.50649	3.04e-13	P234	R	P234R	GAIN	NA	0.31	0.5982	66.6819
Arg	69	235	Arg235	Gly	-1.53888	0.218359	-7.04748	1.66e-07	R235	G	R235G	DETRIMENTAL	R235G	0.26	0.5968	73.3779	-0.447416
Arg	69	235	Arg235	Leu	-0.746886	0.21952	-3.40236	0.0929073	R235	L	R235L	NO	NA	0.26	0.5968	73.3779
Arg	69	235	Arg235	His	0.187017	0.0816379	2.29081	0.0218052	R235	H	R235H	NO	NA	0.26	0.5968	73.3779
Arg	69	235	Arg235	Cys	0.309082	0.0569947	5.42299	9.96e-08	R235	C	R235C	NO	NA	0.26	0.5968	73.3779
Leu	70	236	Leu236	Met	0.0790371	0.0955228	0.827416	0.415589	L236	M	L236M	NO	NA	0.95	0.6287	79.3511	0.328744
Leu	70	236	Leu236	Pro	0.252876	0.0698143	3.62212	0.000317545	L236	P	L236P	NO	NA	0.95	0.6287	79.3511
Leu	70	236	Leu236	Gln	0.65432	0.0420085	15.5759	2.08e-49	L236	Q	L236Q	GAIN	NA	0.95	0.6287	79.3511
Gln	71	237	Gln237	Glu	-0.837407	0.22274	-3.75957	0.0414083	Q237	E	Q237E	DETRIMENTAL	Q237E	0.4	0.6111	85.5906	-0.397806
Gln	71	237	Gln237	Leu	-0.440336	0.0943165	-4.6687	0.00327974	Q237	L	Q237L	DETRIMENTAL	Q237L	0.4	0.6111	85.5906
Gln	71	237	Gln237	Arg	-0.402341	0.091754	-4.38499	0.00779031	Q237	R	Q237R	DETRIMENTAL	Q237R	0.4	0.6111	85.5906
Gln	71	237	Gln237	His	-0.322981	0.118634	-2.7225	0.322596	Q237	H	Q237H	NO	NA	0.4	0.6111	85.5906
Gln	71	237	Gln237	Lys	0.0140318	0.173105	0.0810594	0.940962	Q237	K	Q237K	NO	NA	0.4	0.6111	85.5906
Gln	72	238	Gln238	Lys	-0.673826	0.19735	-3.41438	0.0905725	Q238	K	Q238K	NO	NA	0.36	0.5957	89.6404	-0.101211
Gln	72	238	Gln238	Glu	-0.431737	0.17168	-2.51478	0.437037	Q238	E	Q238E	NO	NA	0.36	0.5957	89.6404
Gln	72	238	Gln238	His	0.180447	0.0630802	2.8606	0.00427407	Q238	H	Q238H	NO	NA	0.36	0.5957	89.6404
Gln	72	238	Gln238	Arg	0.193258	0.0578693	3.33957	0.000881402	Q238	R	Q238R	NO	NA	0.36	0.5957	89.6404
Gln	72	238	Gln238	Leu	0.225805	0.0591549	3.81718	0.000150977	Q238	L	Q238L	NO	NA	0.36	0.5957	89.6404
Asp	73	239	Asp239	Val	-1.18888	0.176965	-6.71819	8.66e-07	D239	V	D239V	DETRIMENTAL	D239V	0.55	0.6127	88.3373	-0.579501
Asp	73	239	Asp239	Gly	-0.44623	0.134674	-3.31342	0.111755	D239	G	D239G	NO	NA	0.55	0.6127	88.3373
Asp	73	239	Asp239	Tyr	-0.103389	0.108955	-0.948916	1.3577	D239	Y	D239Y	NO	NA	0.55	0.6127	88.3373
Gly	74	240	Gly240	Glu	-1.20452	0.163407	-7.37129	3.01e-08	G240	E	G240E	DETRIMENTAL	G240E	0.36	0.6414	88.4611	-0.477192
Gly	74	240	Gly240	Val	-0.514415	0.0769119	-6.68837	1e-06	G240	V	G240V	DETRIMENTAL	G240V	0.36	0.6414	88.4611
Gly	74	240	Gly240	Trp	-0.502278	0.0966347	-5.1977	0.000546521	G240	W	G240W	DETRIMENTAL	G240W	0.36	0.6414	88.4611
Gly	74	240	Gly240	Arg	0.312446	0.083349	3.74865	0.000196752	G240	R	G240R	NO	NA	0.36	0.6414	88.4611
Lys	75	241	Lys241	Arg	-0.905429	0.127809	-7.08426	1.38e-07	K241	R	K241R	DETRIMENTAL	K241R	0.95	0.5769	92.1149	-0.22038
Lys	75	241	Lys241	Met	-0.0929026	0.0703162	-1.32121	1.2475	K241	M	K241M	NO	NA	0.95	0.5769	92.1149
Lys	75	241	Lys241	Glu	0.0350166	0.0762077	0.459489	0.658834	K241	E	K241E	NO	NA	0.95	0.5769	92.1149
Lys	75	241	Lys241	Asn	0.0817956	0.0781874	1.04615	0.299581	K241	N	K241N	NO	NA	0.95	0.5769	92.1149
Ala	76	242	Ala242	Thr	-0.70307	0.215772	-3.2584	0.124872	A242	T	A242T	NO	NA	0.36	0.5351	93.5869	-0.121228
Ala	76	242	Ala242	Asp	-0.229847	0.130901	-1.75588	0.976666	A242	D	A242D	NO	NA	0.36	0.5351	93.5869
Ala	76	242	Ala242	Val	0.107322	0.138411	0.775385	0.446614	A242	V	A242V	NO	NA	0.36	0.5351	93.5869
Ala	76	242	Ala242	Ser	0.340684	0.125592	2.71263	0.00669746	A242	S	A242S	NO	NA	0.36	0.5351	93.5869
Val	77	243	Val243	Ala	-0.768518	0.118144	-6.50493	2.4e-06	V243	A	V243A	DETRIMENTAL	V243A	0.29	0.4842	93.1654	-0.184563
Val	77	243	Val243	Asp	-0.155083	0.085161	-1.82105	0.928805	V243	D	V243D	NO	NA	0.29	0.4842	93.1654
Val	77	243	Val243	Ile	0.369913	0.149544	2.47362	0.0133133	V243	I	V243I	NO	NA	0.29	0.4842	93.1654
Ile	78	244	Ile244	Phe	-0.88727	0.231759	-3.82842	0.0350054	I244	F	I244F	DETRIMENTAL	I244F	0.67	0.4556	93.0658	-0.0726325
Ile	78	244	Ile244	Asn	-0.234499	0.118615	-1.97697	0.811875	I244	N	I244N	NO	NA	0.67	0.4556	93.0658
Ile	78	244	Ile244	Val	0.224678	0.0726836	3.09118	0.00204693	I244	V	I244V	NO	NA	0.67	0.4556	93.0658
Ile	78	244	Ile244	Thr	0.60656	0.142785	4.24805	2.61e-05	I244	T	I244T	GAIN	NA	0.67	0.4556	93.0658
Leu	79	245	Leu245	Pro	-0.562677	0.101353	-5.55167	0.000144677	L245	P	L245P	DETRIMENTAL	L245P	0.29	0.4535	95.1394	-0.157077
Leu	79	245	Leu245	Gln	-0.328903	0.0946498	-3.47495	0.0795182	L245	Q	L245Q	NO	NA	0.29	0.4535	95.1394
Leu	79	245	Leu245	Met	0.420349	0.0682284	6.16091	1.68e-09	L245	M	L245M	GAIN	NA	0.29	0.4535	95.1394
Phe	80	246	Phe246	Tyr	-0.244374	0.114834	-2.12807	0.699	F246	Y	F246Y	NO	NA	0.31	0.4211	96.1768	0.00368893
Phe	80	246	Phe246	Ile	-0.126786	0.0809822	-1.5656	1.10835	F246	I	F246I	NO	NA	0.31	0.4211	96.1768
Phe	80	246	Phe246	Ser	-0.09472	0.0903683	-1.04816	1.34245	F246	S	F246S	NO	NA	0.31	0.4211	96.1768
Phe	80	246	Phe246	Leu	0.480635	0.0717009	6.70333	6.23e-11	F246	L	F246L	GAIN	NA	0.31	0.4211	96.1768
Ser	81	247	Ser247	Arg	-1.41112	0.17359	-8.12902	3.91e-10	S247	R	S247R	DETRIMENTAL	S247R	0.5	0.3859	94.9451	-0.361272
Ser	81	247	Ser247	Asn	-0.666621	0.176684	-3.77295	0.04009	S247	N	S247N	DETRIMENTAL	S247N	0.5	0.3859	94.9451
Ser	81	247	Ser247	Gly	-0.412621	0.0864935	-4.77054	0.00236524	S247	G	S247G	DETRIMENTAL	S247G	0.5	0.3859	94.9451
Ser	81	247	Ser247	Cys	0.214365	0.0980509	2.18626	0.0285549	S247	C	S247C	NO	NA	0.5	0.3859	94.9451
Ser	81	247	Ser247	Ile	0.469637	0.0912392	5.14732	4.08e-07	S247	I	S247I	GAIN	NA	0.5	0.3859	94.9451
Cys	82	248	Cys248	Tyr	-0.790884	0.183515	-4.30963	0.00969318	C248	Y	C248Y	DETRIMENTAL	C248Y	0.86	0.378	95.091	-0.0417118
Cys	82	248	Cys248	Arg	0.0806975	0.127751	0.631681	0.538532	C248	R	C248R	NO	NA	0.86	0.378	95.091
Cys	82	248	Cys248	Ser	0.585051	0.0670282	8.72842	3.3e-17	C248	S	C248S	GAIN	NA	0.86	0.378	95.091
Leu	83	249	Leu249	Phe	-0.635526	0.139072	-4.56977	0.00446837	L249	F	L249F	DETRIMENTAL	L249F	0.78	0.3611	96.5388	-0.010627
Leu	83	249	Leu249	Met	-0.507501	0.116465	-4.35754	0.00844051	L249	M	L249M	DETRIMENTAL	L249M	0.78	0.3611	96.5388
Leu	83	249	Leu249	Ser	-0.0696864	0.0936875	-0.743818	1.35413	L249	S	L249S	NO	NA	0.78	0.3611	96.5388
Leu	83	249	Leu249	Val	1.17021	0.0698698	16.7484	1.28e-56	L249	V	L249V	GAIN	NA	0.78	0.3611	96.5388
